# Supplementary material for: The Impact of Prolonged Inflammation on Wound Healing
Source: Biomedicines. 2022 Apr 6;10(4):856. doi: 10.3390/biomedicines10040856 (PMC9025535; doi:10.3390/biomedicines10040856)
Supplement: Supplementary file 1 [file biomedicines-10-00856-s001.zip]

Archive with 1 entries (1 files):
- biomedicines-1642626-supplementary.pdf
